# Supplementary material for: Social determinants of health Z-code documentation practices in mental health settings: a scoping review
Source: Health Aff Sch. 2024 Apr 12;2(4):qxae046. doi: 10.1093/haschl/qxae046 (PMC11050653; doi:10.1093/haschl/qxae046)
Supplement: qxae046_Supplementary_Data [file qxae046_supplementary_data.zip]

Archive with 5 entries (5 files):
- Supplement Table 1.pdf
- coi_disclosure_Health Affairs Scholar_CYL.docx
- coi_disclosure_Health Affairs Scholar_RHS.docx
- coi_disclosure_Health Affairs Scholar_sey.docx
- Supplement Figure 1.pdf
